# Supplementary material for: Key Factors for Improving Predictive Accuracy and Avoiding Overparameterization of the PBPK Absorption Model in Food Effect Studies of Weakly Basic Water-Insoluble Compounds in Immediate Release Formulations
Source: Pharmaceutics. 2024 Oct 12;16(10):1324. doi: 10.3390/pharmaceutics16101324 (PMC11511194; doi:10.3390/pharmaceutics16101324)
Supplement: Supplementary file 1 [file pharmaceutics-16-01324-s001.zip]

Archive with 1 entries (1 files):
- pharmaceutics-3173007-supplementary.pdf
